# Supplementary material for: Evaluation of SNP calling using single and multiple-sample calling algorithms by validation against array base genotyping and Mendelian inheritance
Source: BMC Res Notes. 2014 Oct 22;7:747. doi: 10.1186/1756-0500-7-747 (PMC4216909; doi:10.1186/1756-0500-7-747)
Supplement: Supplementary file 1 — Additional file 1: Coverage of samples. (XLSX 34 KB) [file 13104_2014_3277_MOESM1_ESM.xlsx]

## Sheet: Summarized Coverage
108 Unrelated Individuals
	Exons	37.3602	0.980028	0.968574
	Genes	38.1454	0.98812	0.971389
	Non-N Reference	37.9917	0.981796	0.958685
Trios
	Regions	Average of Mean Coverage	Average of % Positions >= 1X Coverage	Average of % Positions >= 10X Coverage
	Exons	39.7576	0.980152	0.969758
	Genes	39.9303	0.988455	0.973121
	Non-N Reference	39.5	0.982212	0.961091
Diseased Family 1
	Regions	Average of Mean Coverage	Average of % Positions >= 1X Coverage	Average of % Positions >= 10X Coverage
	Exons	42.64	0.9822	0.9722
	Genes	43.32	0.9896	0.9756
	Non-N Reference	43.2	0.9836	0.9648
Diseased Family 2
	Regions	Average of Mean Coverage	Average of % Positions >= 1X Coverage	Average of % Positions >= 10X Coverage
	Exons	41.45	0.9815	0.971
	Genes	42.9	0.989333	0.975167
	Non-N Reference	42.95	0.983	0.964

## Sheet: 108 Unrelated
	Samples	Regions	Mean Coverage	% Positions >= 1X Coverage	% Positions >= 10X Coverage
	1	Non-N Reference	38	0.983	0.963
		Genes	38	0.989	0.974
		Exons	37.2	0.981	0.971
	2	Non-N Reference	33.5	0.98	0.953
		Genes	33.6	0.987	0.968
		Exons	32.7	0.979	0.965
	3	Non-N Reference	34.8	0.98	0.955
		Genes	35.2	0.987	0.969
		Exons	34.8	0.979	0.967
	4	Non-N Reference	37	0.983	0.963
		Genes	37.1	0.989	0.973
		Exons	36.6	0.981	0.97
	5	Non-N Reference	37.8	0.98	0.956
		Genes	38.2	0.987	0.97
		Exons	37.8	0.979	0.968
	6	Non-N Reference	41.8	0.984	0.965
		Genes	41.7	0.989	0.975
		Exons	40.8	0.981	0.971
	7	Non-N Reference	33.8	0.983	0.961
		Genes	33.9	0.989	0.972
		Exons	33.3	0.981	0.97
	8	Non-N Reference	36.5	0.98	0.956
		Genes	36.8	0.987	0.97
		Exons	36	0.979	0.967
	9	Non-N Reference	37.3	0.984	0.963
		Genes	37.3	0.989	0.974
		Exons	36.5	0.981	0.971
	10	Non-N Reference	36.9	0.98	0.956
		Genes	37.2	0.987	0.97
		Exons	36.6	0.979	0.968
	11	Non-N Reference	38.4	0.984	0.963
		Genes	38.3	0.989	0.974
		Exons	37.6	0.981	0.971
	12	Non-N Reference	36.8	0.98	0.956
		Genes	37.1	0.987	0.97
		Exons	36.6	0.979	0.967
	13	Non-N Reference	34.3	0.983	0.959
		Genes	34.2	0.989	0.971
		Exons	33.8	0.981	0.969
	14	Non-N Reference	38.4	0.98	0.957
		Genes	38.8	0.988	0.971
		Exons	38.5	0.979	0.968
	15	Non-N Reference	30.2	0.979	0.949
		Genes	30.5	0.987	0.965
		Exons	30.1	0.979	0.963
	16	Non-N Reference	41.3	0.981	0.959
		Genes	41.6	0.988	0.972
		Exons	40.9	0.979	0.969
	17	Non-N Reference	40.1	0.984	0.964
		Genes	40	0.989	0.975
		Exons	38.8	0.981	0.971
	18	Non-N Reference	37	0.984	0.963
		Genes	36.8	0.989	0.973
		Exons	35.7	0.981	0.97
	19	Non-N Reference	36.5	0.98	0.956
		Genes	36.9	0.987	0.97
		Exons	36.7	0.979	0.967
	20	Non-N Reference	41.5	0.981	0.959
		Genes	41.8	0.988	0.972
		Exons	40.9	0.979	0.969
	21	Non-N Reference	39.6	0.983	0.964
		Genes	39.5	0.989	0.974
		Exons	38.6	0.981	0.971
	22	Non-N Reference	37.7	0.98	0.957
		Genes	37.9	0.988	0.971
		Exons	36.9	0.979	0.967
	23	Non-N Reference	52.6	0.981	0.964
		Genes	53.1	0.988	0.976
		Exons	52.1	0.98	0.971
	24	Non-N Reference	39.7	0.98	0.958
		Genes	40	0.988	0.972
		Exons	39.3	0.979	0.968
	25	Non-N Reference	41.4	0.981	0.959
		Genes	41.6	0.988	0.972
		Exons	40.7	0.979	0.969
	26	Non-N Reference	34.8	0.983	0.961
		Genes	34.6	0.989	0.972
		Exons	33.6	0.981	0.969
	27	Non-N Reference	37.4	0.984	0.962
		Genes	37.3	0.989	0.973
		Exons	36.9	0.981	0.97
	28	Non-N Reference	37.8	0.98	0.956
		Genes	37.8	0.987	0.97
		Exons	36.2	0.979	0.967
	29	Non-N Reference	38.2	0.984	0.964
		Genes	38.2	0.989	0.974
		Exons	37.4	0.981	0.971
	30	Non-N Reference	39.2	0.98	0.957
		Genes	39.3	0.987	0.971
		Exons	37.9	0.979	0.968
	31	Non-N Reference	38	0.984	0.963
		Genes	38.1	0.989	0.974
		Exons	37.5	0.981	0.971
	32	Non-N Reference	37.1	0.98	0.956
		Genes	37.5	0.988	0.97
		Exons	36.8	0.979	0.967
	33	Non-N Reference	34.8	0.98	0.955
		Genes	35.1	0.987	0.969
		Exons	34.7	0.979	0.966
	34	Non-N Reference	38.7	0.98	0.957
		Genes	39	0.987	0.971
		Exons	38.3	0.979	0.968
	35	Non-N Reference	33.3	0.983	0.96
		Genes	33.3	0.989	0.971
		Exons	32.9	0.981	0.969
	36	Non-N Reference	40.7	0.981	0.959
		Genes	40.8	0.988	0.972
		Exons	39.9	0.979	0.968
	37	Non-N Reference	44.4	0.98	0.96
		Genes	44.6	0.987	0.973
		Exons	43.4	0.979	0.969
	38	Non-N Reference	43.8	0.98	0.959
		Genes	43.9	0.988	0.973
		Exons	42.4	0.979	0.969
	39	Non-N Reference	43.8	0.981	0.96
		Genes	43.9	0.988	0.972
		Exons	42.1	0.979	0.968
	40	Non-N Reference	37.6	0.972	0.951
		Genes	37.5	0.979	0.963
		Exons	36.4	0.973	0.962
	41	Non-N Reference	36.8	0.983	0.962
		Genes	36.7	0.989	0.973
		Exons	35.5	0.981	0.97
	42	Non-N Reference	40.3	0.984	0.964
		Genes	40.2	0.989	0.975
		Exons	39.1	0.981	0.971
	43	Non-N Reference	37.9	0.98	0.956
		Genes	38.4	0.987	0.97
		Exons	38.2	0.979	0.968
	44	Non-N Reference	37.2	0.98	0.957
		Genes	37.3	0.988	0.971
		Exons	36.2	0.979	0.967
	45	Non-N Reference	34.6	0.98	0.954
		Genes	34.9	0.987	0.969
		Exons	34.5	0.979	0.966
	46	Non-N Reference	37.4	0.98	0.957
		Genes	37.7	0.987	0.971
		Exons	36.9	0.979	0.967
	47	Non-N Reference	38.8	0.98	0.957
		Genes	39.2	0.987	0.971
		Exons	38.6	0.979	0.968
	48	Non-N Reference	35.1	0.98	0.955
		Genes	35.4	0.988	0.969
		Exons	34.7	0.979	0.966
	49	Non-N Reference	37.5	0.98	0.957
		Genes	37.8	0.987	0.97
		Exons	36.6	0.979	0.967
	50	Non-N Reference	33.4	0.983	0.961
		Genes	33.3	0.989	0.972
		Exons	32.3	0.981	0.969
	51	Non-N Reference	40.3	0.981	0.958
		Genes	40.5	0.988	0.972
		Exons	39.2	0.979	0.968
	52	Non-N Reference	36	0.98	0.955
		Genes	36.3	0.987	0.97
		Exons	35.4	0.979	0.967
	53	Non-N Reference	37	0.984	0.963
		Genes	36.9	0.989	0.974
		Exons	36.4	0.981	0.971
	54	Non-N Reference	34.9	0.984	0.962
		Genes	34.7	0.989	0.973
		Exons	33.7	0.981	0.97
	55	Non-N Reference	37.4	0.984	0.963
		Genes	38.2	0.989	0.974
		Exons	38.4	0.981	0.971
	56	Non-N Reference	39.3	0.984	0.964
		Genes	39.2	0.989	0.975
		Exons	38.1	0.981	0.971
	57	Non-N Reference	36.3	0.984	0.963
		Genes	36.2	0.989	0.973
		Exons	35.2	0.981	0.97
	58	Non-N Reference	35.3	0.98	0.954
		Genes	35.5	0.987	0.969
		Exons	35	0.979	0.966
	59	Non-N Reference	40.3	0.984	0.964
		Genes	40.2	0.989	0.975
		Exons	38.7	0.981	0.971
	60	Non-N Reference	37	0.98	0.956
		Genes	37.2	0.987	0.97
		Exons	36.2	0.979	0.967
	61	Non-N Reference	39.3	0.984	0.964
		Genes	39.1	0.989	0.974
		Exons	37.9	0.981	0.971
	62	Non-N Reference	36	0.984	0.962
		Genes	35.9	0.989	0.973
		Exons	34.8	0.981	0.97
	63	Non-N Reference	32.5	0.983	0.959
		Genes	32.5	0.989	0.971
		Exons	31.5	0.981	0.968
	64	Non-N Reference	33.7	0.983	0.96
		Genes	33.7	0.989	0.971
		Exons	33.5	0.981	0.969
	65	Non-N Reference	31	0.983	0.958
		Genes	31	0.989	0.97
		Exons	30.6	0.981	0.968
	66	Non-N Reference	36.1	0.98	0.956
		Genes	36.4	0.987	0.97
		Exons	35.7	0.979	0.967
	67	Non-N Reference	34.3	0.98	0.954
		Genes	34.6	0.987	0.969
		Exons	34	0.979	0.966
	68	Non-N Reference	41.3	0.981	0.959
		Genes	41.6	0.988	0.972
		Exons	40.5	0.979	0.968
	69	Non-N Reference	38.6	0.98	0.957
		Genes	38.9	0.987	0.971
		Exons	38.4	0.979	0.968
	70	Non-N Reference	48.3	0.981	0.962
		Genes	48.6	0.988	0.975
		Exons	47.5	0.98	0.97
	71	Non-N Reference	38.3	0.98	0.957
		Genes	38.6	0.987	0.971
		Exons	38	0.979	0.968
	72	Non-N Reference	29.8	0.983	0.956
		Genes	29.7	0.988	0.968
		Exons	28.6	0.98	0.966
	73	Non-N Reference	35	0.983	0.961
		Genes	35	0.989	0.972
		Exons	34.1	0.981	0.969
	74	Non-N Reference	32.7	0.98	0.952
		Genes	32.9	0.987	0.967
		Exons	32.4	0.979	0.965
	75	Non-N Reference	33.8	0.983	0.96
		Genes	33.6	0.989	0.971
		Exons	32.5	0.981	0.969
	76	Non-N Reference	35.4	0.984	0.962
		Genes	35.3	0.989	0.973
		Exons	34.7	0.981	0.97
	77	Non-N Reference	37.4	0.984	0.963
		Genes	37.3	0.989	0.974
		Exons	36.2	0.981	0.97
	78	Non-N Reference	34.1	0.983	0.961
		Genes	34.1	0.989	0.972
		Exons	33.4	0.981	0.969
	79	Non-N Reference	52.9	0.985	0.969
		Genes	52.8	0.99	0.978
		Exons	51.5	0.982	0.973
	80	Non-N Reference	42.2	0.984	0.965
		Genes	42.1	0.989	0.976
		Exons	41.3	0.981	0.972
	81	Non-N Reference	47.6	0.981	0.962
		Genes	47.9	0.988	0.975
		Exons	46.8	0.98	0.97
	82	Non-N Reference	37.5	0.984	0.964
		Genes	37.5	0.99	0.974
		Exons	36.7	0.982	0.971
	83	Non-N Reference	32.4	0.983	0.959
		Genes	32.4	0.989	0.97
		Exons	31.6	0.981	0.968
	84	Non-N Reference	40.9	0.984	0.965
		Genes	40.9	0.989	0.975
		Exons	40.1	0.981	0.971
	85	Non-N Reference	37.8	0.984	0.964
		Genes	37.8	0.989	0.974
		Exons	37.1	0.982	0.97
	86	Non-N Reference	33.3	0.983	0.96
		Genes	33.2	0.989	0.971
		Exons	32.4	0.981	0.969
	87	Non-N Reference	38.5	0.984	0.964
		Genes	38.4	0.989	0.974
		Exons	37.1	0.981	0.971
	88	Non-N Reference	36.9	0.984	0.962
		Genes	36.7	0.989	0.973
		Exons	34.9	0.981	0.969
	89	Non-N Reference	43.4	0.984	0.966
		Genes	43.3	0.989	0.976
		Exons	42.1	0.981	0.972
	90	Non-N Reference	39.4	0.984	0.964
		Genes	39.5	0.989	0.975
		Exons	38.8	0.981	0.971
	91	Non-N Reference	45.6	0.98	0.96
		Genes	45.8	0.988	0.973
		Exons	44.4	0.979	0.969
	92	Non-N Reference	31.6	0.983	0.959
		Genes	31.5	0.989	0.97
		Exons	30.6	0.981	0.968
	93	Non-N Reference	34.3	0.978	0.914
		Genes	36.7	0.986	0.947
		Exons	38.6	0.979	0.959
	94	Non-N Reference	41	0.981	0.959
		Genes	41.4	0.988	0.972
		Exons	40.8	0.979	0.969
	95	Non-N Reference	33.7	0.977	0.895
		Genes	36.5	0.986	0.934
		Exons	39.6	0.979	0.953
	96	Non-N Reference	36.5	0.984	0.962
		Genes	36.3	0.989	0.973
		Exons	34.8	0.981	0.97
	97	Non-N Reference	31.2	0.983	0.958
		Genes	31.2	0.989	0.97
		Exons	30.6	0.981	0.967
	98	Non-N Reference	39	0.98	0.957
		Genes	39.3	0.987	0.971
		Exons	38.4	0.979	0.968
	99	Non-N Reference	43.5	0.984	0.965
		Genes	43.5	0.989	0.975
		Exons	42.7	0.982	0.972
	100	Non-N Reference	44.7	0.984	0.966
		Genes	44.6	0.989	0.976
		Exons	43.5	0.982	0.972
	101	Non-N Reference	30.5	0.979	0.949
		Genes	30.8	0.987	0.965
		Exons	30.3	0.979	0.963
	102	Non-N Reference	34	0.983	0.961
		Genes	34.1	0.989	0.972
		Exons	33.6	0.981	0.97
	103	Non-N Reference	44.7	0.98	0.959
		Genes	44.9	0.987	0.972
		Exons	44	0.979	0.969
	104	Non-N Reference	43.2	0.981	0.96
		Genes	43.5	0.988	0.973
		Exons	42.5	0.98	0.969
	105	Non-N Reference	41.7	0.984	0.965
		Genes	41.8	0.989	0.975
		Exons	41.1	0.982	0.972
	106	Non-N Reference	40	0.98	0.958
		Genes	40.4	0.988	0.972
		Exons	40	0.979	0.968
	107	Non-N Reference	44.8	0.981	0.961
		Genes	45	0.988	0.974
		Exons	43.7	0.979	0.969
	108	Non-N Reference	37.4	0.984	0.963
		Genes	37.3	0.989	0.974
		Exons	36.2	0.981	0.97

## Sheet: Trios
	Samples	Regions	Mean Coverage	% Positions >= 1X Coverage	% Positions >= 10X Coverage
	1	Non-N Reference	45.2	0.981	0.961
		Genes	46.2	0.988	0.974
		Exons	46.9	0.98	0.97
	2	Non-N Reference	43.3	0.981	0.96
		Genes	43.9	0.988	0.973
		Exons	43.9	0.979	0.97
	3	Non-N Reference	42.7	0.984	0.965
		Genes	43.2	0.989	0.976
		Exons	43.5	0.981	0.972
	4	Non-N Reference	41.6	0.98	0.959
		Genes	42.4	0.988	0.973
		Exons	42.8	0.979	0.969
	5	Non-N Reference	34.2	0.98	0.953
		Genes	34.7	0.987	0.969
		Exons	34.9	0.979	0.966
	6	Non-N Reference	36.4	0.983	0.962
		Genes	36.5	0.989	0.973
		Exons	35.7	0.981	0.97
	7	Non-N Reference	43.5	0.981	0.96
		Genes	44	0.988	0.973
		Exons	42.9	0.979	0.969
	8	Non-N Reference	40.8	0.984	0.965
		Genes	40.9	0.989	0.975
		Exons	40.4	0.981	0.972
	9	Non-N Reference	44.2	0.984	0.966
		Genes	44.4	0.989	0.976
		Exons	43.7	0.981	0.972
	10	Non-N Reference	40	0.984	0.964
		Genes	40.8	0.989	0.975
		Exons	41.8	0.981	0.972
	11	Non-N Reference	40.6	0.981	0.959
		Genes	41.1	0.988	0.972
		Exons	40.9	0.979	0.969
	12	Non-N Reference	44.4	0.981	0.961
		Genes	45.1	0.988	0.974
		Exons	45.1	0.98	0.97
	13	Non-N Reference	42.5	0.981	0.96
		Genes	43.4	0.988	0.973
		Exons	43.7	0.979	0.969
	14	Non-N Reference	43.2	0.984	0.966
		Genes	43.7	0.989	0.976
		Exons	44.1	0.981	0.972
	15	Non-N Reference	39.9	0.981	0.958
		Genes	40.4	0.988	0.972
		Exons	40.2	0.979	0.968
	16	Non-N Reference	34.4	0.983	0.961
		Genes	34.6	0.989	0.972
		Exons	34.3	0.981	0.97
	17	Non-N Reference	38	0.98	0.957
		Genes	38.6	0.988	0.971
		Exons	38.3	0.979	0.968
	18	Non-N Reference	32.1	0.983	0.959
		Genes	32.3	0.989	0.971
		Exons	31.4	0.981	0.966
	19	Non-N Reference	39.7	0.984	0.964
		Genes	39.7	0.989	0.975
		Exons	38.8	0.981	0.971
	20	Non-N Reference	40.4	0.984	0.965
		Genes	40.8	0.989	0.975
		Exons	41.3	0.981	0.972
	21	Non-N Reference	41.6	0.984	0.965
		Genes	41.7	0.989	0.975
		Exons	41.2	0.981	0.971
	22	Non-N Reference	39.1	0.984	0.964
		Genes	39.2	0.989	0.975
		Exons	38.8	0.981	0.971
	23	Non-N Reference	38.9	0.98	0.957
		Genes	39.4	0.988	0.971
		Exons	38.4	0.979	0.967
	24	Non-N Reference	36.8	0.984	0.963
		Genes	37.1	0.989	0.974
		Exons	36.9	0.981	0.971
	25	Non-N Reference	37.8	0.98	0.957
		Genes	38.3	0.988	0.971
		Exons	37.9	0.979	0.968
	26	Non-N Reference	37.8	0.98	0.957
		Genes	38.4	0.988	0.971
		Exons	38.3	0.979	0.968
	27	Non-N Reference	37.2	0.983	0.962
		Genes	37.6	0.989	0.973
		Exons	37.7	0.981	0.971
	28	Non-N Reference	36.9	0.983	0.962
		Genes	36.9	0.989	0.973
		Exons	36.1	0.981	0.97
	29	Non-N Reference	36.3	0.983	0.962
		Genes	36.6	0.989	0.973
		Exons	36.9	0.981	0.97
	30	Non-N Reference	39.8	0.98	0.958
		Genes	40.4	0.987	0.971
		Exons	40.2	0.979	0.968
	31	Non-N Reference	35	0.98	0.955
		Genes	35.6	0.987	0.969
		Exons	35.7	0.979	0.967
	32	Non-N Reference	38.6	0.984	0.964
		Genes	39.1	0.989	0.974
		Exons	39.1	0.981	0.971
	33	Non-N Reference	40.6	0.984	0.965
		Genes	40.7	0.989	0.975
		Exons	40.2	0.981	0.972

## Sheet: Diseased Family 1
	Samples	Regions	Mean Coverage	% Positions >= 1X Coverage	% Positions >= 10X Coverage
	1	Non-N Reference	42.3	0.985	0.966
		Genes	42.4	0.99	0.976
		Exons	42	0.983	0.973
	2	Non-N Reference	43.4	0.981	0.96
		Genes	43.7	0.988	0.973
		Exons	43	0.98	0.97
	3	Non-N Reference	37.1	0.984	0.964
		Genes	37.4	0.99	0.975
		Exons	36.9	0.983	0.972
	4	Non-N Reference	46.6	0.984	0.967
		Genes	46.7	0.99	0.977
		Exons	46.4	0.982	0.973
	5	Non-N Reference	46.6	0.984	0.967
		Genes	46.4	0.99	0.977
		Exons	44.9	0.983	0.973

## Sheet: Diseased Family 2
	Samples	Regions	Mean Coverage	% Positions >= 1X Coverage	% Positions >= 10X Coverage
	1	Non-N Reference	40.8	0.981	0.959
		Genes	41	0.988	0.972
		Exons	39.6	0.98	0.969
	2	Non-N Reference	45.9	0.984	0.967
		Genes	45.7	0.99	0.977
		Exons	43.9	0.982	0.972
	3	Non-N Reference	45.7	0.984	0.967
		Genes	45.5	0.99	0.977
		Exons	43.8	0.982	0.972
	4	Non-N Reference	36.2	0.984	0.963
		Genes	36	0.99	0.974
		Exons	34.8	0.983	0.971
	5	Non-N Reference	44.6	0.984	0.967
		Genes	44.5	0.99	0.977
		Exons	43.4	0.982	0.972
	6	Non-N Reference	44.5	0.981	0.961
		Genes	44.7	0.988	0.974
		Exons	43.2	0.98	0.97
