# Supplementary material for: Evaluation of SNP calling using single and multiple-sample calling algorithms by validation against array base genotyping and Mendelian inheritance
Source: BMC Res Notes. 2014 Oct 22;7:747. doi: 10.1186/1756-0500-7-747 (PMC4216909; doi:10.1186/1756-0500-7-747)
Supplement: Supplementary file 6 — Additional file 6: Pipelines performances in 19 trios using Mendelian violation. (XLSX 14 KB) [file 13104_2014_3277_MOESM6_ESM.xlsx]

## Sheet: Sheet2
		Common	GATK_MV	Percent GATK MV	CASAVA MV	Percent CASAVA MV	GATK NOT PASS	GATK NOT PASS MV	Percent GATK NOT PASS	CASAVA NOT PASS	CASAVA NOT PASS MV	Percent CASAVA NOT PASS	EXPEECTED MV IN GATK NOT PASS	PERCENT FALSE POSITIVE GATK	EXPEECTED MV IN CASAVA NOT PASS	PERCENT FALSE POSITIVE CASAVA
	QO_F4_02	4257221	2651	0.0006	9042	0.0021	1868424	209254	0.1119	311319	69946	0.2246	1163.48	0.111372	661.217	0.222552
	QO_F4_03	4253207	2520	0.0005	8813	0.002	1868291	214529	0.1148	316669	72137	0.2277	1106.95	0.114234	656.165	0.225727
	QO_F4_04	4258801	2828	0.0006	9460	0.0022	1862507	199856	0.1073	314078	75511	0.2404	1236.77	0.106641	697.656	0.2382
	QO_F6_03	4340127	2963	0.0006	9801	0.0022	1863896	210000	0.1126	305492	72610	0.2376	1272.48	0.111985	689.871	0.235424
	QO_F6_07	4342310	3139	0.0007	9771	0.0022	1862814	205621	0.1103	303235	73476	0.2423	1346.6	0.109659	682.335	0.240057
	QO_F6_10	4408942	3073	0.0006	9749	0.0022	1896274	206656	0.1089	318479	70183	0.2203	1321.69	0.108283	704.217	0.218158
	QO_F6_11	4409226	3226	0.0007	10229	0.0023	1899161	210426	0.1107	320874	73590	0.2293	1389.52	0.110068	744.398	0.227022
	QO_F7_03	4331541	3103	0.0007	9352	0.0021	1872730	200607	0.1071	313649	67894	0.2164	1341.57	0.106404	677.183	0.214306
	QO_F7_08	4376451	3097	0.0007	9518	0.0021	1882836	210767	0.1119	311928	73721	0.2363	1332.39	0.111234	678.388	0.234165
	QO_F7_09	4381687	3105	0.0007	9399	0.0021	1878889	200411	0.1066	304633	71583	0.2349	1331.44	0.105956	653.457	0.232836
	QO_F7_10	4381395	2852	0.0006	9198	0.002	1892138	217721	0.115	304944	71627	0.2348	1231.66	0.114415	640.179	0.232786
	QO_F7_11	4334101	3090	0.0007	9403	0.0021	1874512	198174	0.1057	310308	66854	0.2154	1336.43	0.105007	673.225	0.213274
	QO_F7_12	4324631	2982	0.0006	9597	0.0022	1880664	214893	0.1142	322846	69972	0.2167	1296.79	0.113575	716.443	0.214516
	QO_F8_03	4383213	3483	0.0007	10369	0.0023	1903733	216090	0.1135	319273	75695	0.237	1512.75	0.112714	755.277	0.23472
	QO_F8_04	4380430	3304	0.0007	10020	0.0022	1894917	210564	0.1111	318751	71619	0.2246	1429.27	0.110366	729.126	0.222399
	QO_F8_05	4381659	3686	0.0008	10470	0.0023	1900642	214448	0.1128	321313	75849	0.236	1598.88	0.111988	767.779	0.23367
	QO_F8_07	4373543	3133	0.0007	10359	0.0023	1903919	223628	0.1174	330634	77276	0.2337	1363.88	0.11674	783.127	0.231352
	QO_F9_06	4084052	3152	0.0007	9038	0.0022	1845949	225147	0.1219	311212	74650	0.2398	1424.67	0.121196	688.712	0.237656
	QO_F9_11	4085337	2671	0.0006	8904	0.0021	1838003	213904	0.1163	312398	76204	0.2439	1201.69	0.115725	680.872	0.241753
	Average	4.32041e+06	3055.68	0.000657895	9604.84	0.00216842	1.87844e+06	210668	0.112105	314318	72652.5	0.231142	1328.36	0.111451	698.928	0.228978
