# Supplementary material for: Evaluation of SNP calling using single and multiple-sample calling algorithms by validation against array base genotyping and Mendelian inheritance
Source: BMC Res Notes. 2014 Oct 22;7:747. doi: 10.1186/1756-0500-7-747 (PMC4216909; doi:10.1186/1756-0500-7-747)
Supplement: Supplementary file 7 — Additional file 7: GATK and CASAVA comparison for quality filtered set in diseased Family 1. (XLSX 12 KB) [file 13104_2014_3277_MOESM7_ESM.xlsx]

## Sheet: Additional File 3
	ADDITIONAL FILE 7. GATK and CASVA comparison for quality filtered sets in diseased family 1
	PIPELINES	CASAVA PASS			GATK PASS
		Total	HRC		Total	HRC
			Total	HRC by CASAVA but not by GATK		Total	HRC by GATK but not by CASAVA
	Total Number of Variant	5438393	58390	2876	5004048	56863	1198
	TsTv Ratio	2.07	2.11	1.6	2.12	2.13	1.9
	Mendelian Violation	66903	0	0	7122
	In dbSNP	5208166	58026	2724	4875021	56628	1170
	In interGenic	3243080	33383	1786	2948492	32458	770
	In CDS	61892	632	7	58380	625	0
	In '3 UTR	74304	828	31	70232	800	3
	In '5 UTR	17652	235	4	17018	233	2
	In Intronic	3795007	45314	1899	3584391	44305	776
	In Non_coding_intronic	185291	1694	82	166415	1633	17
	In Exonic	54460	571	5	51442	567	1
	In Non_coding_exonic	13931	102	4	11910	98	0
	In Putative Promoter Region	11937	134	4	11616	132	0
	Non-Synonymous Coding	17323	156	2	15823	155	0
	Common Variant	5013539	57480	2774	4697538	56031	1176
	Common Homozygougs Minor Variant in 1000genome	4603742	55083	1959	4448023	54285	1013
	Common Homozygougs Minor Variant in Q108	4417994	54916	2584	4200123	53605	1127
	Common Het (> 5%) Variant in 1000genome	4311932	54642	1939	4164573	53851	1001
	Common Het(>5) Variant in Q108	4577106	56648	2692	4290484	55270	1166
	**Comparison between the pipelines have been done for quality filtered sets (CASAVA PASS, GATK PASS),and subset of variants fulfilling the criteria of Homozygous Recessive Conditions (HRC).
