# Supplementary material for: Evaluation of SNP calling using single and multiple-sample calling algorithms by validation against array base genotyping and Mendelian inheritance
Source: BMC Res Notes. 2014 Oct 22;7:747. doi: 10.1186/1756-0500-7-747 (PMC4216909; doi:10.1186/1756-0500-7-747)
Supplement: Supplementary file 8 — Additional file 8: GATK and CASAVA comparison for quality filtered set in diseased Family 2. (XLSX 14 KB) [file 13104_2014_3277_MOESM8_ESM.xlsx]

## Sheet: Additional File 4
	Additional File 8. GATK and CASVA comparison for quality filtered sets in diseased family 2
	PIPELINES	CASAVA PASS						GATK PASS
		Total	HRC					Total	HRC
			Total	HRC by CASAVA but not by GATK					Total	HRC by GATK but not by CASAVA
				Total	GT Mismatch by GATK		Not in GATK			Total	GT Mismatch by CASAVA		Not in CASAVA
	Total Number of Variant	4526291	28156	1671		19	1652	4205995	27134	649	76		573
	TsTv Ratio	2.07	2.06	1.55	By CASAVA	1.71	1.55	2.12	2.1	2.06	By CASAVA	2.04	2.08
					By GATK	1.71					By GATK	1.92
	Mendelian Violation	84930	1	1	By CASAVA	0	1	8281	0	0	By CASAVA	55	0
					By GATK	10					By GATK	0
	Mendelian Violation in affected	54844	0	0	By CASAVA	0	0	6186	0	0	By CASAVA	55	0
					By GATK	9					By GATK	0
	Mendelian Violation in unaffected	51563	1	1	By CASAVA	0	1	5545	0	0	By CASAVA	5	0
					By GATK	1					By GATK	0
	In dbSNP	4353546	27229	1457	19		1438	4113147	26399	627	76		551
	In interGenic	2699947	17852	1169	11		1158	2480512	17133	450	48		402
	In CDS	50337	327	37	1		36	47722	297	7	2		5
	In '3 UTR	61392	470	19	0		19	58319	454	3	0		3
	In '5 UTR	14282	81	5	0		5	13959	78	2	0		2
	In Intronic	3156365	18940	740	6		734	3006497	18564	364	46		318
	In Non_coding_intronic	150711	880	60	0		60	136942	841	21	0		21
	In Exonic	44666	272	26	1		25	42433	253	7	2		5
	In Non_coding_exonic	11299	73	10	1		9	9720	65	2	0		2
	In Putative Promoter Region	9928	56	0	0		0	9852	57	1	0		1
	Non-Synonymous Coding	14267	92	12	0		12	13121	82	2	1		1
	Common Variant	4298586	26804	1438	19		1419	4067662	25988	622	74		548
	Hom Variant in 1000genome	3916111	25369	1046	17		1029	3823786	24849	526	62		464
	Hom Minor Variant in Q108	3964206	25356	1278	19		1259	3808763	24682	604	72		532
	Het (> 5%) Variant in 1000genome	3720401	25042	993	17		976	3629713	24573	524	62		462
	Het(>5) Variant in Q108	4026830	26464	1372	19		1353	3811205	25712	620	74		546
	Non-Synonymous Pain related rare variant	5	1	0	0		0	5	1	0	0		0
	Pain related genes mapped to Non-Synonymous rare variants	4	1	0	0		0	4	1	0	0		0
	**Comparison between the pipelines have been done for quality filtered sets (CASAVA PASS, GATK PASS), and subset of variants fulfilling the criteria of Homozygous Recessive Conditions (HRC).
