# Supplementary material for: Evaluation of SNP calling using single and multiple-sample calling algorithms by validation against array base genotyping and Mendelian inheritance
Source: BMC Res Notes. 2014 Oct 22;7:747. doi: 10.1186/1756-0500-7-747 (PMC4216909; doi:10.1186/1756-0500-7-747)
Supplement: Supplementary file 9 — Additional file 9: GATK version sensitivity analysis. (XLSX 11 KB) [file 13104_2014_3277_MOESM9_ESM.xlsx]

## Sheet: Sheet1
	GATK Pipeline with UnifiedGenotyper as SNP caller
	Evaluation Data Set = Diseased Family 2
	GATK Version	ALL		PASS
		Variant Count	TsTv	Variant Count	TsTv
	2.2	5449407	1.84	4183360	2.13
	2.3	5458084	1.84	4151358	2.13
	2.4	5459725	1.84	4205995	2.12
	2.5	5460070	1.84	4197682	2.12
	2.6	5460052	1.84	4172049	2.13
	2.7	5549787	1.82	4345278	2.09
	2.8	5549792	1.82	4041097	2.13
	3	5549727	1.82	4144085	2.12
	3.1	5549841	1.82	4061437	2.13
	3.2	5549799	1.82	4124902	2.13
	Average	5.50363e+06	1.83	4.16272e+06	2.123
	Std Dev	48753.5	0.0105409	84256.5	0.0125167
	rsd %	0.885842	0.576007	2.02407	0.589574
